# Supplementary material for: Two SEPALLATA MADS-Box Genes, SlMBP21 and SlMADS1, Have Cooperative Functions Required for Sepal Development in Tomato
Source: Int J Mol Sci. 2024 Feb 20;25(5):2489. doi: 10.3390/ijms25052489 (PMC10931843; doi:10.3390/ijms25052489)
Supplement: Supplementary file 1 [file ijms-25-02489-s001.zip]

Archive with 7 entries (7 files):
- Figure S1.tif
- Figure S2.tif
- Figure S3.tif
- Figure S4.tif
- Figure S5.tif
- Figure S6.tif
- Supplementary files.pdf
